# Supplementary material for: Validation of the COmprehensive Score for Financial Toxicity (COST) in Vietnamese patients with cancer
Source: PLoS One. 2024 Jun 28;19(6):e0306339. doi: 10.1371/journal.pone.0306339 (PMC11213330; doi:10.1371/journal.pone.0306339)
Supplement: S1 Data — (CSV) [file pone.0306339.s002.csv]

stt	namsinh	gioi	dantoc	tdhv	khuvucsong	tongiao	tinhtranghonnhan	song1minh	nghenghiep	kinhtegd	mucdongchitra	loaiut	tnm	giaidoan	phacdodieutri	ft1	ft2	ft3	ft4	ft5	ft6	ft7	ft8	ft9	ft10	ft11	hutthuoc	biaruou	dilai	tucs	sinhhoat	dau_khochiu	lolang_usau	vas	eq5d1	ft_all	eq5d1	eq_value	eq_total	tuoi	mucdongchitra_cat	tdhv_bin	tinhtranghonnhan_bin	phacdodieutri_cat	ft_all_log	giaidoan_bin	tuoi_2nhom
1	1984	1	1	3	1	1	2	2	2	3	100	5	T3N1M0	3	2	1	3	2	1	3	1	1	2	3	3	3	1	1	1	1	1	1	2	80	11112	17	11112	0.9362	6	38	0	1	0	2	2.833213	1	0
2	1973	1	1	3	1	1	2	2	2	3	100	5	T4N1M0	4	2	0	2	4	4	4	1	0	3	3	3	1	1	1	3	3	3	2	3	40	33323	7	33323	0.6203	14	49	0	1	0	2	1.94591	1	0
3	1976	1	1	3	1	1	2	2	2	3	80	4	T4aN3M1	4	2	1	2	2	2	2	1	1	2	2	2	1	1	1	3	3	3	2	2	50	33322	18	33322	0.6691	13	46	2	1	0	2	2.890372	1	0
4	1965	1	1	2	1	1	2	2	2	3	100	5	T4N2M1	4	2	1	3	3	3	4	1	1	3	3	3	3	1	1	2	2	3	4	4	50	22344	12	22344	0.388	15	57	0	0	0	2	2.484907	1	0
5	1950	1	1	3	1	1	2	2	3	3	80	5	T4NxM1	4	2	3	2	1	3	3	3	3	1	1	1	4	1	1	1	2	2	2	2	85	12222	29	12222	0.7631	9	72	2	1	0	2	3.367296	1	1
6	1953	1	1	3	1	1	2	2	1	3	95	5		4	2	1	3	3	3	3	0	2	3	3	3	2	1	1	3	2	5	2	4	40	32524	12	32524	0.3246	16	69	1	1	0	2	2.484907	1	1
7	1965	1	1	3	1	1	2	2	2	3	100	4	T3N0Mx	2	2	3	2	1	3	3	1	3	1	3	3	3	2	1	3	4	5	2	3	40	34523	22	34523	0.2791	17	57	0	1	0	2	3.091043	0	0
8	1957	1	1	3	1	1	2	2	3	3	100	5	T4N1M1	4	2	1	4	4	3	3	1	1	3	3	3	1	2	1	2	1	5	2	4	50	21524	9	21524	0.3767	14	65	0	1	0	2	2.197225	1	1
9	1950	1	1	2	1	1	2	2	3	3	100	5	T3N0M0	3	2	3	1	2	3	3	2	2	2	3	3	2	1	1	2	2	2	2	3	60	22223	20	22223	0.6451	11	72	0	0	0	2	2.995732	1	1
10	1959	1	1	4	1	1	2	2	1	3	100	5		4	2	4	1	1	3	1	3	3	1	1	2	3	2	2	1	2	2	1	1	80	12211	31	12211	0.9108	7	63	0	1	0	2	3.433987	1	1
11	1971	1	1	3	1	1	2	2	2	3	100	4	T4N2Mx	4	2	3	1	1	3	1	3	3	2	2	1	3	1	1	1	2	2	1	1	80	12211	29	12211	0.9108	7	51	0	1	0	2	3.367296	1	0
12	1955	1	1	3	1	1	2	2	2	3	80	5		3	2	1	1	1	1	3	3	3	3	1	3	2	2	2	1	1	1	1	1	90	11111	24	11111	1	5	67	2	1	0	2	3.178054	1	1
13	1967	1	1	3	1	1	2	2	3	3	100	4		3	7	2	1	3	3	3	1	1	3	3	3	1	2	1	2	2	3	3	2	55	22332	14	22332	0.6134	12	55	0	1	0	6	2.639057	1	0
14	1966	1	1	4	1	1	2	2	1	3	80	4		4	2	4	0	1	2	1	4	4	0	1	2	4	2	1	2	1	2	2	2	70	21222	37	21222	0.7367	9	56	2	1	0	2	3.610918	1	0
15	1950	1	1	2	2	2	2	2	2	3	100	5	T4aN1bM0	3	2	4	2	1	4	2	4	4	0	0	2	3	1	1	2	4	4	2	2	50	24422	32	24422	0.4626	14	72	0	0	0	2	3.465736	1	1
16	1956	1	1	3	1	1	2	2	2	3	100	5	T2N0M0	2	2	0	4	4	4	4	0	0	4	4	4	0	1	1	2	2	4	1	4	40	22414	0	22414	0.5432	13	66	0	1	0	2		0	1
17	1969	1	1	3	1	1	2	2	2	3	80	5	T3NxM0	4	2	3	2	1	4	0	3	3	0	2	0	3	2	1	1	1	1	3	2	70	11132	31	11132	0.7841	8	53	2	1	0	2	3.433987	1	0
18	1960	1	1	3	1	1	2	2	2	3	80	5		4	2	0	4	4	4	4	0	1	4	4	4	0	1	1	3	5	4	4	5	30	35445	1	35445	0.0081	21	62	2	1	0	2	0	1	1
19	1961	2	1	2	1	1	2	2	3	3	100	5		4	2	3	3	3	3	3	1	3	2	1	3	3	2	2	3	3	2	3	3	50	33233	20	33233	0.5644	14	61	0	0	0	2	2.995732	1	1
20	1976	2	1	2	1	1	2	2	2	3	80	5	T3N1M0	3	2	3	2	4	3	3	0	1	4	4	3	1	2	2	2	2	2	4	4	40	22244	10	22244	0.4003	14	46	2	0	0	2	2.302585	1	0
21	1969	2	1	3	2	2	2	2	3	3	80	5	T3N0M0	2	2	3	1	1	3	2	3	3	1	2	1	3	2	2	1	1	1	1	2	90	11112	29	11112	0.9362	6	53	2	1	0	2	3.367296	0	0
22	1961	1	1	3	1	1	2	2	2	3	100	5		4	2	0	4	4	4	4	0	0	4	4	4	0	2	1	2	3	4	5	5	30	23455	0	23455	0.1059	19	61	0	1	0	2		1	1
23	1975	1	1	2	1	1	2	2	2	3	100	5		4	2	4	2	0	3	3	4	4	1	1	1	4	1	1	1	2	3	2	2	65	12322	33	12322	0.7508	10	47	0	0	0	2	3.496508	1	0
24	1975	1	1	3	1	1	2	2	2	3	80	5		4	2	1	4	2	4	4	2	2	2	3	3	2	2	1	1	2	2	2	2	70	12222	13	12222	0.7631	9	47	2	1	0	2	2.564949	1	0
25	1983	1	1	3	1	1	2	2	2	3	100	5	T4NxM0	2	2	1	4	4	4	4	0	0	4	4	4	0	1	1	1	3	3	4	4	50	13344	1	13344	0.454	15	39	0	1	0	2	0	0	0
26	1962	1	1	4	1	1	2	2	1	3	100	5	T2N0Mx	2	2	4	2	1	1	0	4	4	0	0	0	4	1	1	2	1	2	1	2	65	21212	40	21212	0.8206	8	60	0	1	0	2	3.688879	0	1
27	1973	2	1	3	2	2	2	2	2	3	100	5	T3N2M0	3	2	2	3	4	3	3	2	2	4	4	4	4	2	2	1	2	2	2	3	50	12223	13	12223	0.7143	10	49	0	1	0	2	2.564949	1	0
28	1977	2	1	2	1	2	3	2	1	3	80	4		4	2	2	3	2	2	3	2	1	2	2	3	3	2	1	1	2	2	2	1	60	12221	19	12221	0.8269	8	45	2	0	1	2	2.944439	1	0
29	1980	2	1	3	1	1	2	2	1	3	80	5	T4N0M1	4	2	1	2	3	2	3	1	1	3	3	3	1	2	2	1	1	1	2	2	60	11122	13	11122	0.8523	7	42	2	1	0	2	2.564949	1	0
30	1960	2	1	4	2	2	2	2	1	3	95	4	T4N2M0	3	2	2	3	4	4	3	2	3	4	4	4	1	2	2	1	1	1	3	2	55	11132	10	11132	0.7841	8	62	1	1	0	2	2.302585	1	1
31	1971	2	1	3	1	2	1	2	3	3	100	5		2	2	1	2	3	1	1	2	2	2	1	1	2	2	2	1	2	1	2	1	60	12121	24	12121	0.8733	7	51	0	1	1	2	3.178054	0	0
32	1964	2	1	1	2	2	2	2	3	3	80	5	T3NxM1	3	2	0	3	4	3	3	1	3	3	3	3	0	2	1	2	1	1	2	4	70	21124	10	21124	0.6756	10	58	2	0	0	2	2.302585	1	0
33	1984	2	1	4	1	1	2	2	1	3	80	5	T3NxM0	2	2	3	2	3	1	3	1	3	3	3	3	1	2	2	1	2	2	2	1	60	12221	18	12221	0.8269	8	38	2	1	0	2	2.890372	0	0
34	1980	2	1	2	1	1	2	2	2	3	80	4	T4aNxMx	2	2	1	2	3	1	2	1	2	3	3	2	1	2	2	1	2	1	2	3	50	12123	17	12123	0.7607	9	42	2	0	0	2	2.833213	0	0
35	1982	1	1	3	1	1	1	2	1	2	100	5	T3dn1Mx	3	3	1	3	3	3	3	1	3	2	2	2	1	1	1	1	1	1	2	2	80	11122	16	11122	0.8523	7	40	0	1	1	3	2.772589	1	0
36	1949	1	1	1	1	1	2	2	3	3	80	5	T3cN2bMx	3	3	1	3	3	3	3	1	1	3	1	3	1	2	2	1	3	2	4	4	40	13244	13	13244	0.4663	14	73	2	0	0	3	2.564949	1	1
37	1954	1	1	3	2	1	2	2	1	3	100	6	T3N1M0	3	3	3	3	1	1	1	3	3	2	1	3	2	1	1	1	1	2	3	1	60	11231	27	11231	0.8015	8	68	0	1	0	3	3.295837	1	1
38	1945	1	1	2	1	1	2	2	2	3	100	5	T4aNxM0	2	3	3	3	2	2	1	3	3	1	2	1	3	1	1	1	1	1	2	3	50	11123	28	11123	0.8035	8	77	0	0	0	3	3.332205	0	1
39	1955	2	1	3	2	1	2	2	3	3	100	4	T4aNxMx	4	3	3	3	2	2	2	3	2	2	2	2	3	2	2	1	1	3	2	3	60	11323	24	11323	0.7448	10	67	0	1	0	3	3.178054	1	1
40	1953	2	1	3	1	1	4	2	2	3	95	5	T4bN2M0	3	3	2	3	3	3	3	1	1	3	2	3	2	2	2	1	1	1	3	2	60	11132	14	11132	0.7841	8	69	1	1	1	3	2.639057	1	1
41	1952	1	1	1	1	1	2	2	3	1	100	5	T3N0M0	2	3	0	3	4	3	4	1	1	4	4	3	1	1	1	4	4	3	4	4	30	44344	6	44344	0.1466	19	70	0	0	0	3	1.791759	0	1
42	1958	2	1	1	1	1	2	2	2	3	100	4	T3N2M0	3	3	1	3	4	3	2	1	1	4	4	3	1	2	2	3	5	3	2	1	60	35321	9	35321	0.5478	14	64	0	0	0	3	2.197225	1	1
43	1927	1	1	2	1	1	2	2	3	2	100	5	T3cN2bMx	3	3	3	3	2	3	1	2	1	2	1	3	1	1	1	3	2	3	4	2	50	32342	20	32342	0.4862	14	95	0	0	0	3	2.995732	1	1
44	1966	1	1	3	1	1	2	2	2	3	100	4	T3N0Mx	2	3	1	3	3	3	3	1	3	2	3	3	3	1	1	2	2	2	2	2	60	22222	16	22222	0.6939	10	56	0	1	0	3	2.772589	0	0
45	1958	2	1	4	2	2	2	2	1	3	95	5		4	5	1	3	3	3	1	1	2	3	3	3	1	2	2	5	5	4	5	4	20	55454	14	55454	-0.3186	23	64	1	1	0	5	2.639057	1	1
46	1983	2	1	3	1	2	2	2	1	2	95	2		4	5	0	2	3	3	3	1	1	3	3	3	1	2	2	4	4	4	4	3	10	44443	11	44443	0.0905	19	39	1	1	0	5	2.397895	1	0
47	1963	1	1	3	2	2	2	2	2	3	100	5	T4aN2bM0	3	5	3	3	2	3	4	3	3	2	3	2	3	2	1	2	1	1	2	2	65	21122	21	21122	0.7831	8	59	0	1	0	5	3.044523	1	0
48	1958	1	1	3	1	1	2	2	2	3	100	4		3	5	3	4	2	4	4	2	3	2	4	3	2	1	1	3	5	3	3	2	40	35332	15	35332	0.4158	16	64	0	1	0	5	2.70805	1	1
49	1950	1	1	4	2	1	2	2	1	3	100	5	T4NxM0	2	5	2	3	3	2	2	1	2	3	2	3	1	2	2	1	1	1	2	3	60	11123	16	11123	0.8035	8	72	0	1	0	5	2.772589	0	1
50	1968	1	1	2	1	1	2	2	2	3	80	4		4	2	1	2	1	3	1	2	1	1	1	3	2	1	1	2	2	3	3	1	40	22331	22	22331	0.6772	11	54	2	0	0	2	3.091043	1	0
51	1956	1	1	4	2	1	2	2	1	3	95	5	T3N2M1	4	2	3	4	0	3	1	1	1	0	0	3	1	1	1	3	3	3	3	1	35	33331	23	33331	0.6647	13	66	1	1	0	2	3.135494	1	1
52	1974	1	1	3	1	1	2	2	1	1	100	6	T4N2M0	4	2	1	3	4	3	3	1	1	4	4	4	0	1	1	5	5	5	5	3	40	55553	6	55553	-0.3853	23	48	0	1	0	2	1.791759	1	0
53	1956	1	1	3	1	1	2	2	3	3	100	5	T4aN1M1	4	2	4	2	1	3	1	3	3	1	1	3	3	2	1	1	1	1	2	1	80	11121	29	11121	0.9161	6	66	0	1	0	2	3.367296	1	1
54	1965	1	1	3	1	1	2	2	1	3	95	5	T2N2M1	4	2	1	3	1	3	3	3	3	1	3	2	3	2	2	1	1	1	1	1	90	11111	22	11111	1	5	57	1	1	0	2	3.091043	1	0
55	1968	1	1	3	1	1	2	2	2	3	100	5		4	2	1	3	3	3	3	2	2	3	3	3	1	1	1	1	2	3	2	1	50	12321	13	12321	0.8146	9	54	0	1	0	2	2.564949	1	0
56	1957	2	1	2	1	1	2	2	3	3	80	5	T3bN2bMx	3	2	1	3	3	3	2	1	1	3	2	3	1	2	2	2	1	1	2	3	60	21123	13	21123	0.7343	9	65	2	0	0	2	2.564949	1	1
57	1967	1	1	3	1	1	2	2	3	3	100	5	T4NxM0	4	2	1	3	1	1	1	2	2	2	3	3	2	2	1	1	1	1	2	1	90	11121	21	11121	0.9161	6	55	0	1	0	2	3.044523	1	0
58	1988	1	1	3	2	2	1	2	2	3	80	4	T3N1M1	4	4	1	2	3	3	3	1	2	3	3	3	1	1	2	2	2	2	2	2	60	22222	13	22222	0.6939	10	34	2	1	1	6	2.564949	1	0
59	1955	1	1	3	1	2	2	2	3	3	100	6	T4NxM1	4	2	1	3	3	3	3	1	1	3	3	3	1	1	1	4	4	4	3	3	20	44433	11	44433	0.2084	18	67	0	1	0	2	2.397895	1	1
60	1956	1	1	3	1	1	2	2	2	3	100	5	T4aN1Mx	4	2	1	3	3	3	3	1	1	3	3	3	1	1	1	1	1	2	2	1	75	11221	11	11221	0.8697	7	66	0	1	0	2	2.397895	1	1
61	1963	1	1	3	1	2	2	2	2	3	100	6	T3N3M1	4	2	2	3	3	3	2	2	2	3	3	3	2	1	1	2	1	1	2	2	45	21122	16	21122	0.7831	8	59	0	1	0	2	2.772589	1	0
62	1968	1	1	3	1	1	2	2	2	3	80	5	T4aN2bMx	4	2	2	3	3	2	2	1	2	2	2	3	2	1	1	1	1	1	1	1	70	11111	18	11111	1	5	54	2	1	0	2	2.890372	1	0
63	1964	1	1	3	2	1	2	2	2	3	80	5		2	3	2	2	3	2	3	1	2	3	3	3	3	1	1	1	1	1	2	2	70	11122	17	11122	0.8523	7	58	2	1	0	3	2.833213	0	0
64	1973	1	1	2	1	1	2	2	3	1	100	6	T3N2M0	3	3	1	3	3	3	3	1	2	3	3	3	1	1	1	1	1	1	1	1	90	11111	12	11111	1	5	49	0	0	0	3	2.484907	1	0
65	1967	1	1	2	1	1	2	2	2	3	100	6		4	3	2	3	3	3	3	1	2	3	3	3	1	1	1	1	1	1	1	2	70	11112	13	11112	0.9362	6	55	0	0	0	3	2.564949	1	0
66	1962	1	1	3	1	1	2	2	1	3	100	6	T2N1M0	3	3	1	3	3	3	3	2	1	3	3	2	1	2	1	1	2	2	2	2	60	12222	13	12222	0.7631	9	60	0	1	0	3	2.564949	1	1
67	1958	1	1	3	2	1	2	2	3	2	80	6	T4bN2Mx	4	3	1	3	3	3	3	1	1	3	3	3	1	1	2	1	1	2	2	2	65	11222	11	11222	0.8059	8	64	2	1	0	3	2.397895	1	1
68	1973	1	1	2	1	2	2	2	1	1	100	6		4	5	1	3	3	3	3	1	1	3	3	3	1	2	1	1	1	2	2	2	55	11222	11	11222	0.8059	8	49	0	0	0	5	2.397895	1	0
69	1966	1	1	3	1	2	2	2	2	3	100	6		4	5	1	3	3	3	3	1	1	3	3	3	1	1	1	2	1	2	2	2	50	21222	11	21222	0.7367	9	56	0	1	0	5	2.397895	1	0
70	1951	2	1	2	1	2	2	2	3	3	80	2		4	5	1	3	1	3	1	1	1	3	1	3	1	2	2	3	2	2	2	2	60	32222	17	32222	0.6846	11	71	2	0	0	5	2.833213	1	1
71	1968	1	1	3	2	1	2	2	2	3	100	5	T3N2M0	3	2	2	3	3	3	3	1	2	3	3	3	1	2	2	1	1	1	1	2	70	11112	13	11112	0.9362	6	54	0	1	0	2	2.564949	1	0
72	1972	2	1	2	1	1	2	2	2	2	80	5	T4NxMo	3	2	1	3	3	3	3	3	1	3	3	3	1	2	2	1	1	1	2	3	70	11123	13	11123	0.8035	8	50	2	0	0	2	2.564949	1	0
73	1984	2	1	3	1	1	2	2	2	3	100	4	T2N2M0	2	2	1	2	3	3	3	1	2	3	3	3	1	2	2	1	1	1	1	1	60	11111	13	11111	1	5	38	0	1	0	2	2.564949	0	0
74	1964	2	1	2	1	2	2	2	2	3	80	5	T3N1M0	3	2	1	3	3	3	3	1	2	3	3	3	1	2	2	1	1	1	1	2	50	11112	12	11112	0.9362	6	58	2	0	0	2	2.484907	1	0
75	1953	1	1	3	2	1	2	2	1	3	100	6	T3N1M0	3	1	4	0	0	0	0	4	4	0	0	0	4	2	2	1	1	1	1	1	80	11111	44	11111	1	5	69	0	1	0	1	3.78419	1	1
76	1964	1	1	3	1	1	2	2	2	2	95	5	T3bN0M0	2	2	2	3	3	3	3	1	2	1	2	3	2	2	1	2	1	1	2	1	80	21121	17	21121	0.8469	7	58	1	1	0	2	2.833213	0	0
77	1979	1	1	3	2	1	2	2	1	3	80	5	T4aN1aM0	3	2	3	0	1	2	1	3	3	1	0	0	4	2	1	1	1	1	1	1	85	11111	36	11111	1	5	43	2	1	0	2	3.583519	1	0
78	1951	1	1	3	1	1	2	2	2	3	100	6	T2N2aMx	3	2	3	1	1	1	2	4	4	1	1	1	4	2	2	2	1	1	1	1	70	21111	35	21111	0.9308	6	71	0	1	0	2	3.555348	1	1
79	1957	1	1	3	1	1	2	2	2	3	100	4	T4aN3M0	3	2	1	3	3	3	3	0	1	3	3	4	0	1	1	2	2	2	4	4	50	22244	8	22244	0.4003	14	65	0	1	0	2	2.079442	1	1
80	1956	1	1	3	1	1	2	2	2	3	80	5		4	2	1	3	2	2	2	1	1	2	1	3	1	1	1	1	1	1	1	2	70	11112	17	11112	0.9362	6	66	2	1	0	2	2.833213	1	1
81	1954	1	1	4	2	1	2	2	1	3	95	5	T4N1M0	3	2	3	1	0	1	1	3	3	1	1	1	3	2	2	1	1	1	1	1	75	11111	34	11111	1	5	68	1	1	0	2	3.526361	1	1
82	1971	1	1	1	1	1	2	2	2	3	80	5	T4BNxM1	4	2	1	3	4	4	4	0	0	3	3	3	0	1	1	1	1	1	1	1	80	11111	5	11111	1	5	51	2	0	0	2	1.609438	1	0
83	1960	1	1	3	1	1	2	2	2	3	100	5		4	2	1	1	3	3	3	1	2	3	3	3	1	1	1	2	2	3	3	3	30	22333	14	22333	0.5646	13	62	0	1	0	2	2.639057	1	1
84	1965	1	1	3	1	1	2	2	1	3	100	5		4	2	2	3	2	3	3	2	2	2	3	3	2	2	1	2	2	3	2	3	50	22323	17	22323	0.6328	12	57	0	1	0	2	2.833213	1	0
85	1967	1	1	3	2	1	2	2	2	3	100	5		4	2	3	3	1	3	3	2	3	1	1	2	3	2	2	3	2	3	3	2	50	32332	25	32332	0.6041	13	55	0	1	0	2	3.218876	1	0
86	1961	1	1	4	2	2	2	2	1	3	95	5		4	2	3	1	3	3	3	1	2	3	3	3	3	1	1	1	1	3	1	2	85	11312	18	11312	0.8775	8	61	1	1	0	2	2.890372	1	1
87	1961	1	1	2	1	1	2	2	3	3	100	5	T2N0M0	1	2	3	3	1	3	11	2	2	1	1	1	3	2	1	2	2	2	1	1	70	22211	17	22211	0.8416	8	61	0	0	0	2	2.833213	0	1
88	1961	1	1	4	2	1	2	2	1	3	95	5		4	2	3	3	1	3	1	3	3	1	1	3	3	2	2	1	1	1	1	1	95	11111	27	11111	1	5	61	1	1	0	2	3.295837	1	1
89	1962	1	1	3	1	1	2	2	2	3	100	5		4	2	1	2	3	3	3	1	1	3	3	3	1	1	1	3	2	4	4	3	50	32443	12	32443	0.3226	16	60	0	1	0	2	2.484907	1	1
90	1965	1	1	3	1	1	2	2	2	3	100	4	T3N0Mx	2	3	1	3	4	4	3	0	1	3	3	3	0	1	1	1	1	1	2	2	65	11122	7	11122	0.8523	7	57	0	1	0	3	1.94591	0	0
91	1966	1	1	3	1	1	2	2	1	3	95	6	T3N1Mx	3	3	1	3	3	3	3	1	1	3	3	3	1	1	1	1	1	1	2	2	75	11122	11	11122	0.8523	7	56	1	1	0	3	2.397895	1	0
92	1950	1	1	4	2	1	2	2	1	3	100	6	T4N0M0	2	3	1	3	2	2	1	3	3	1	1	2	3	2	2	2	1	1	2	1	75	21121	26	21121	0.8469	7	72	0	1	0	3	3.258096	0	1
93	1962	1	1	2	1	1	2	2	2	3	100	6	T1N0M0	1	3	1	3	3	3	3	1	1	3	3	3	1	1	1	1	1	3	3	2	40	11332	11	11332	0.7254	10	60	0	0	0	3	2.397895	0	1
94	1970	1	1	3	1	1	2	2	2	3	80	6	T4aN1M0	3	3	1	3	3	3	3	1	1	3	3	3	1	2	2	1	1	2	2	2	60	11222	11	11222	0.8059	8	52	2	1	0	3	2.397895	1	0
95	1979	1	1	3	1	1	2	2	2	3	100	6	T4N1M0	3	3	1	3	3	3	3	1	1	3	3	3	1	2	1	2	2	2	3	2	50	22232	11	22232	0.6257	11	43	0	1	0	3	2.397895	1	0
96	1950	1	1	2	1	1	2	2	3	3	80	5	T3bN2aMx	3	3	1	3	3	3	3	1	1	3	3	3	1	1	2	1	1	1	2	2	60	11122	11	11122	0.8523	7	72	2	0	0	3	2.397895	1	1
97	1973	1	1	3	1	1	2	2	2	3	80	6	T4N1M0	3	3	1	3	3	3	3	1	1	3	3	3	3	2	1	2	2	2	2	2	60	22222	13	22222	0.6939	10	49	2	1	0	3	2.564949	1	0
98	1953	1	1	2	2	1	2	2	3	1	95	2		4	5	1	3	3	2	3	1	1	2	3	3	1	1	1	3	3	3	3	2	40	33332	13	33332	0.6009	14	69	1	0	0	5	2.564949	1	1
99	1969	1	1	2	2	2	2	2	3	3	80	6		4	5	1	3	3	3	3	1	1	3	3	3	1	1	1	1	1	1	3	2	60	11132	11	11132	0.7841	8	53	2	0	0	5	2.397895	1	0
100	1982	1	1	3	1	1	2	2	2	2	100	6		4	5	1	3	3	3	3	1	1	3	3	3	1	1	1	3	2	2	3	2	40	32232	11	32232	0.6164	12	40	0	1	0	5	2.397895	1	0
101	1965	1	1	3	1	1	1	2	2	3	100	5		3	2	1	2	3	3	3	1	1	2	2	3	1	1	1	1	1	1	2	2	60	11122	14	11122	0.8523	7	57	0	1	1	2	2.639057	1	0
102	1982	1	1	3	1	1	2	2	2	3	100	5		3	2	1	2	3	3	2	1	1	3	3	2	1	1	1	1	1	1	1	1	70	11111	14	11111	1	5	40	0	1	0	2	2.639057	1	0
103	1954	1	1	2	2	1	2	2	2	3	95	5		2	2	1	2	3	3	3	1	1	3	3	3	1	1	1	1	1	1	2	2	60	11122	12	11122	0.8523	7	68	1	0	0	2	2.484907	0	1
104	1968	1	1	3	1	1	2	2	2	3	80	5		4	2	1	2	2	2	2	2	1	1	2	2	2	1	1	1	1	1	2	2	70	11122	21	11122	0.8523	7	54	2	1	0	2	3.044523	1	0
105	1952	1	1	3	1	2	2	2	2	3	100	5		2	2	1	2	2	2	2	2	1	1	3	2	2	1	2	1	1	1	2	2	60	11122	20	11122	0.8523	7	70	0	1	0	2	2.995732	0	1
106	1971	1	1	1	1	1	2	2	2	3	80	5		1	2	1	3	3	3	3	1	1	3	3	3	1	1	1	2	2	2	3	3	50	22233	11	22233	0.5769	12	51	2	0	0	2	2.397895	0	0
107	1965	1	1	2	2	2	2	2	2	3	80	6		4	2	1	1	3	3	3	1	1	3	3	3	1	2	1	4	3	3	3	3	30	43333	13	43333	0.4242	16	57	2	0	0	2	2.564949	1	0
108	1963	1	1	3	2	1	2	2	2	3	80	5		4	2	1	2	2	2	1	2	1	2	2	2	1	1	1	1	1	1	2	1	60	11121	20	11121	0.9161	6	59	2	1	0	2	2.995732	1	0
109	1970	2	1	5	2	1	2	2	3	3	80	4		4	2	1	3	3	3	3	1	1	4	4	4	1	2	2	1	1	2	1	2	50	11212	8	11212	0.8898	7	52	2	1	0	2	2.079442	1	0
110	1959	1	1	5	2	1	2	2	1	3	95	5		4	2	1	3	3	3	1	1	1	3	3	3	1	2	2	1	1	1	1	2	30	11112	13	11112	0.9362	6	63	1	1	0	2	2.564949	1	1
111	1964	1	1	3	1	1	2	2	1	3	95	5		4	2	3	2	2	3	3	3	2	2	3	3	2	2	1	1	1	2	1	1	50	11211	20	11211	0.9536	6	58	1	1	0	2	2.995732	1	0
112	1963	1	1	3	1	1	2	2	2	2	100	6		2	2	0	3	4	3	3	2	2	4	3	3	2	1	1	3	2	2	3	4	40	32234	11	32234	0.5089	14	59	0	1	0	2	2.397895	0	0
113	1949	1	1	3	1	1	2	2	2	3	95	5		4	2	1	3	4	3	3	1	1	4	3	3	1	2	2	4	4	4	4	4	20	44444	9	44444	0.0318	20	73	1	1	0	2	2.197225	1	1
114	1959	1	1	3	1	1	2	2	2	3	80	5		3	2	0	2	4	3	3	1	1	4	3	3	2	1	2	1	1	3	1	3	60	11313	10	11313	0.8287	9	63	2	1	0	2	2.302585	1	1
115	1944	1	1	3	1	2	2	2	2	3	80	5		4	2	2	2	4	3	1	1	1	4	3	3	2	2	2	2	2	3	1	3	30	22313	14	22313	0.7167	11	78	2	1	0	2	2.639057	1	1
116	1961	1	1	3	1	1	2	2	1	3	80	5		3	2	1	3	1	3	3	2	2	1	3	2	3	1	1	2	2	2	2	2	70	22222	20	22222	0.6939	10	61	2	1	0	2	2.995732	1	1
117	1955	1	1	5	2	2	2	2	2	3	80	6		2	3	2	2	2	2	2	2	2	2	1	2	2	1	1	1	1	1	1	1	90	11111	23	11111	1	5	67	2	1	0	3	3.135494	0	1
118	1967	1	1	2	1	1	2	2	2	3	80	6		3	3	0	1	3	3	3	1	1	3	3	3	1	1	1	1	1	1	1	1	80	11111	12	11111	1	5	55	2	0	0	3	2.484907	1	0
119	1982	1	1	3	1	1	2	2	2	3	80	6	T4N2M0	3	3	1	3	3	2	2	1	1	2	2	2	1	1	1	1	1	1	2	2	60	11122	16	11122	0.8523	7	40	2	1	0	3	2.772589	1	0
120	1952	1	1	4	1	1	2	2	3	3	100	6	T2N1M0	3	3	1	3	3	3	3	1	2	2	3	3	2	1	1	1	1	2	3	2	60	11232	14	11232	0.7377	9	70	0	1	0	3	2.639057	1	1
121	1967	1	1	3	1	1	2	2	2	3	100	6	T4N2M0	3	3	1	3	4	3	3	1	1	3	3	3	1	1	1	2	2	3	3	3	30	22333	10	22333	0.5646	13	55	0	1	0	3	2.302585	1	0
122	1965	1	1	3	1	1	2	2	2	1	80	6		3	3	1	2	3	3	2	1	1	2	2	2	1	1	1	1	1	1	1	1	70	11111	16	11111	1	5	57	2	1	0	3	2.772589	1	0
123	1955	1	1	3	1	1	2	2	2	3	100	6		3	3	1	2	3	3	3	1	1	3	3	3	1	1	1	1	1	1	2	2	65	11122	12	11122	0.8523	7	67	0	1	0	3	2.484907	1	1
124	1972	1	1	3	2	1	2	2	2	1	80	6		3	3	1	3	3	3	2	1	2	2	3	3	1	1	1	3	3	4	2	2	30	33422	14	33422	0.5543	14	50	2	1	0	3	2.639057	1	0
125	1948	1	1	3	2	2	2	2	1	2	100	6		3	3	1	3	3	3	3	1	2	2	2	3	2	2	2	1	1	1	2	2	50	11122	15	11122	0.8523	7	74	0	1	0	3	2.70805	1	1
126	1955	1	1	3	1	1	2	2	1	3	100	6		3	3	2	3	3	3	3	2	3	3	3	2	2	2	2	1	1	1	2	2	60	11122	17	11122	0.8523	7	67	0	1	0	3	2.833213	1	1
127	1943	1	1	3	1	1	2	2	2	3	100	6		3	5	2	3	2	3	0	3	3	1	0	2	3	1	2	4	4	4	3	3	25	44433	28	44433	0.2084	18	79	0	1	0	5	3.332205	1	1
128	1969	1	1	3	1	1	2	2	2	3	80	5		4	5	2	2	3	3	2	1	3	2	2	2	3	1	1	1	1	1	1	1	80	11111	21	11111	1	5	53	2	1	0	5	3.044523	1	0
129	1972	1	1	4	2	1	2	2	2	3	100	6		4	3	1	3	3	3	4	0	2	3	3	3	1	2	1	4	4	4	4	3	30	44443	10	44443	0.0905	19	50	0	1	0	3	2.302585	1	0
130	1972	1	1	3	1	1	3	1	2	3	80	6		4	5	0	3	3	3	3	0	1	3	3	3	1	1	1	3	3	3	3	3	60	33333	9	33333	0.5521	15	50	2	1	1	5	2.197225	1	0
131	1951	1	2	2	1	2	2	2	2	1	100	5		4	5	3	1	2	1	1	3	3	1	1	1	3	1	2	2	1	2	3	1	60	21231	32	21231	0.7323	9	71	0	0	0	5	3.465736	1	1
132	1980	1	1	3	2	1	2	2	2	2	95	5		4	3	1	3	1	3	4	0	1	3	3	3	1	1	1	1	1	2	1	2	70	11212	11	11212	0.8898	7	42	1	1	0	3	2.397895	1	0
133	1955	2	1	3	1	1	2	2	2	3	100	5		1	2	1	3	4	3	3	1	1	4	3	3	1	2	2	3	3	3	4	3	50	33343	9	33343	0.4342	16	67	0	1	0	2	2.197225	0	1
134	1968	1	1	3	1	1	2	2	3	3	80	5		4	2	1	3	3	3	3	1	3	3	3	2	2	1	1	2	2	2	3	2	55	22232	15	22232	0.6257	11	54	2	1	0	2	2.70805	1	0
135	1960	1	1	3	1	1	2	2	1	3	100	5		3	2	3	1	1	1	1	4	4	1	1	1	4	1	1	1	1	1	1	1	70	11111	36	11111	1	5	62	0	1	0	2	3.583519	1	1
136	1942	1	1	2	1	2	3	2	3	2	100	5		2	2	1	3	3	3	4	1	1	3	4	3	1	2	1	1	1	2	1	4	70	11214	9	11214	0.7823	9	80	0	0	1	2	2.197225	0	1
137	1942	2	1	2	1	1	2	2	3	3	100	5		3	2	1	2	3	3	2	2	1	3	3	2	2	2	2	2	2	3	2	3	50	22323	16	22323	0.6328	12	80	0	0	0	2	2.772589	1	1
138	1936	2	1	2	1	1	2	2	3	3	100	5		3	3	2	3	3	3	3	2	1	3	3	3	2	2	2	3	2	2	4	4	30	32244	14	32244	0.391	15	86	0	0	0	3	2.639057	1	1
139	1943	2	1	2	2	1	4	2	3	3	100	5		3	3	2	3	2	3	1	3	2	2	1	3	3	2	2	3	3	3	3	3	40	33333	23	33333	0.5521	15	79	0	0	1	3	3.135494	1	1
140	1972	1	1	3	1	1	2	2	2	3	80	6		3	3	1	3	3	3	3	1	2	3	4	3	2	1	1	2	2	2	3	3	50	22233	12	22233	0.5769	12	50	2	1	0	3	2.484907	1	0
141	1963	2	1	2	1	1	2	2	2	3	80	5		2	3	2	3	3	3	3	2	3	3	3	3	3	2	2	2	1	1	3	3	40	21133	17	21133	0.6661	10	59	2	0	0	3	2.833213	0	0
142	1956	1	1	3	1	1	12	1	2	3	80	6		3	3	1	3	1	3	3	1	1	2	2	3	1	1	1	1	1	1	1	1	80	11111	15	11111	1	5	66	2	1	1	3	2.70805	1	1
143	1957	1	1	3	1	1	2	2	2	3	80	6		3	3	0	2	3	2	4	2	1	2	2	3	3	1	1	1	1	1	2	2	55	11122	16	11122	0.8523	7	65	2	1	0	3	2.772589	1	1
144	1957	1	1	3	2	1	2	2	2	3	80	4		4	3	1	3	3	3	4	1	1	3	3	3	1	2	1	2	1	2	2	3	50	21223	10	21223	0.6879	10	65	2	1	0	3	2.302585	1	1
145	1995	1	1	5	2	1	1	1	1	3	80	6		3	3	3	0	1	1	3	1	1	1	3	3	1	2	1	1	1	1	1	1	80	11111	22	11111	1	5	27	2	1	1	3	3.091043	1	0
146	1949	2	1	2	1	1	4	2	3	2	95	5		3	3	1	1	1	2	1	2	2	1	1	1	2	2	2	2	5	3	2	1	50	25321	27	25321	0.5571	13	73	1	0	1	3	3.295837	1	1
147	1965	2	1	2	1	1	2	2	2	3	80	5		3	3	1	3	3	3	3	1	1	3	3	3	2	2	2	2	2	2	2	3	80	22223	12	22223	0.6451	11	57	2	0	0	3	2.484907	1	0
148	1972	1	1	3	1	1	2	2	2	3	100	6		3	2	1	2	4	4	3	0	2	3	3	3	0	1	1	1	2	1	3	2	60	12132	9	12132	0.7413	9	50	0	1	0	2	2.197225	1	0
149	1960	2	1	3	1	1	2	2	3	3	100	4		3	2	1	2	3	3	3	0	0	3	3	3	0	1	1	1	1	1	2	2	70	11122	9	11122	0.8523	7	62	0	1	0	2	2.197225	1	1
150	1971	1	1	2	1	1	2	2	2	3	80	6		4	2	2	3	3	3	3	1	1	3	3	3	1	1	1	1	1	1	2	2	60	11122	12	11122	0.8523	7	51	2	0	0	2	2.484907	1	0
151	1962	2	1	5	1	2	2	2	1	3	95	5		3	2	0	2	3	3	3	0	0	3	2	3	0	2	1	1	1	1	2	2	50	11122	9	11122	0.8523	7	60	1	1	0	2	2.197225	1	1
152	1972	2	1	3	1	1	2	2	3	3	100	5	T2N0M0	2	2	1	2	3	3	2	1	1	2	3	3	1	2	2	1	1	2	2	2	45	11222	14	11222	0.8059	8	50	0	1	0	2	2.639057	0	0
153	1987	2	1	2	1	1	2	2	2	3	100	5		3	2	1	3	3	3	2	1	2	3	3	3	1	2	2	1	1	2	3	2	50	11232	13	11232	0.7377	9	35	0	0	0	2	2.564949	1	0
154	1956	1	1	3	1	1	2	2	3	1	80	6		4	2	1	3	4	3	3	1	1	3	4	3	1	2	1	3	2	3	3	2	30	32332	9	32332	0.6041	13	66	2	1	0	2	2.197225	1	1
155	1966	1	1	2	1	1	2	2	3	1	100	5		4	5	0	4	4	3	3	4	1	4	4	3	0	1	1	3	3	3	3	2	35	33332	8	33332	0.6009	14	56	0	0	0	5	2.079442	1	0
156	1958	1	1	3	1	2	2	2	3	3	100	4		4	5	1	2	3	3	2	1	1	3	3	4	0	1	1	1	1	1	2	2	60	11122	11	11122	0.8523	7	64	0	1	0	5	2.397895	1	1
157	1957	1	1	2	2	2	2	2	3	3	100	2		4	5	2	3	3	3	3	0	0	3	3	3	0	1	1	5	4	4	3	2	40	54432	9	54432	0.0875	18	65	0	0	0	5	2.197225	1	1
158	1961	1	1	3	1	2	2	2	2	1	80	6		2	5	1	3	3	3	3	2	1	3	3	3	1	1	2	1	2	2	2	2	50	12222	12	12222	0.7631	9	61	2	1	0	5	2.484907	0	1
159	1967	1	1	3	1	1	2	2	3	3	80	5		4	5	0	4	4	3	4	0	1	4	4	3	0	1	1	5	5	5	4	4	20	55544	3	55544	-0.3474	23	55	2	1	0	5	1.098612	1	0
160	1951	1	4	1	1	1	2	2	3	3	100	2		4	5	3	2	3	3	3	3	2	3	3	3	3	1	1	1	1	1	1	3	70	11113	19	11113	0.8874	7	71	0	0	0	5	2.944439	1	1
161	1984	1	1	2	1	1	2	2	2	3	80	2		4	5	1	3	3	3	3	1	1	3	3	3	3	1	1	4	4	4	4	4	30	44444	13	44444	0.0318	20	38	2	0	0	5	2.564949	1	0
162	1983	1	1	5	1	1	2	2	1	3	80	2		4	5	3	3	3	3	4	1	2	3	4	3	2	1	1	3	3	3	3	3	40	33333	13	33333	0.5521	15	39	2	1	0	5	2.564949	1	0
163	1936	1	1	2	1	1	2	2	3	3	100	5		4	5	1	3	3	3	1	1	1	3	3	3	1	1	1	5	5	5	4	4	20	55544	13	55544	-0.3474	23	86	0	0	0	5	2.564949	1	1
164	1955	1	1	3	1	1	2	2	3	1	100	6		3	2	1	3	3	3	3	1	2	3	3	3	1	2	1	2	2	2	2	2	60	22222	12	22222	0.6939	10	67	0	1	0	2	2.484907	1	1
165	1974	1	1	3	1	1	2	2	2	3	100	6		4	5	1	3	3	3	3	1	1	1	2	2	1	1	1	3	5	5	3	3	20	35533	15	35533	0.1268	19	48	0	1	0	5	2.70805	1	0
166	1989	2	1	3	1	1	2	2	1	3	80	5		4	2	1	3	3	3	3	1	2	3	3	3	2	2	2	2	2	3	4	3	25	22343	13	22343	0.4467	14	33	2	1	0	2	2.564949	1	0
167	1955	1	1	2	2	1	2	2	2	2	100	5		3	2	1	3	3	3	3	1	1	3	3	3	1	1	1	2	3	3	3	2	40	23332	11	23332	0.6102	13	67	0	0	0	2	2.397895	1	1
168	1956	1	1	3	1	1	2	2	3	3	100	4		3	2	1	2	3	3	3	1	1	2	2	2	1	1	1	1	1	1	2	1	70	11121	15	11121	0.9161	6	66	0	1	0	2	2.70805	1	1
169	1969	1	1	3	1	2	2	2	2	3	80	6		3	2	1	2	3	3	3	0	2	3	2	3	1	2	1	1	1	1	1	1	70	11111	13	11111	1	5	53	2	1	0	2	2.564949	1	0
170	1978	2	1	5	1	1	2	2	1	3	80	4		4	2	1	2	3	3	4	1	2	3	3	3	2	2	2	5	5	5	4	4	20	55544	13	55544	-0.3474	23	44	2	1	0	2	2.564949	1	0
171	1958	1	1	5	2	1	2	2	1	3	100	5		4	2	3	0	0	3	1	3	3	0	0	1	3	2	1	1	1	1	1	1	100	11111	35	11111	1	5	64	0	1	0	2	3.555348	1	1
172	1955	1	1	2	1	1	2	2	1	3	100	5		3	2	3	2	3	3	3	3	3	3	3	1	3	1	1	1	1	2	2	2	50	11222	22	11222	0.8059	8	67	0	0	0	2	3.091043	1	1
173	1939	1	1	2	1	1	2	2	3	3	100	5		3	3	1	3	3	3	1	1	1	3	1	3	1	2	2	1	1	1	2	2	50	11122	15	11122	0.8523	7	83	0	0	0	3	2.70805	1	1
174	1960	1	1	3	1	2	2	2	2	3	80	6		3	3	2	3	0	2	2	2	2	0	2	2	2	1	1	2	2	2	2	2	40	22222	25	22222	0.6939	10	62	2	1	0	3	3.218876	1	1
175	1965	1	1	3	1	1	2	2	2	3	100	6		4	3	3	3	4	3	3	1	2	3	3	3	2	1	1	1	1	1	2	3	70	11123	14	11123	0.8035	8	57	0	1	0	3	2.639057	1	0
176	1952	1	1	3	1	1	2	2	2	3	100	4		3	3	3	3	2	2	2	1	2	2	2	2	2	2	2	1	1	1	1	1	60	11111	21	11111	1	5	70	0	1	0	3	3.044523	1	1
177	1952	2	1	3	1	1	2	2	3	3	80	5		3	3	1	3	3	3	3	1	1	3	3	4	1	2	2	2	2	2	3	3	50	22233	10	22233	0.5769	12	70	2	1	0	3	2.302585	1	1
178	1954	1	1	3	2	1	2	2	3	3	100	6		3	3	1	3	2	3	2	2	1	2	3	3	1	1	2	3	5	4	4	3	15	35443	15	35443	0.1343	19	68	0	1	0	3	2.70805	1	1
179	1960	1	1	5	2	2	2	2	1	3	95	6		3	3	1	3	3	3	3	1	2	3	3	3	2	1	1	1	1	2	2	2	45	11222	13	11222	0.8059	8	62	1	1	0	3	2.564949	1	1
180	1958	1	1	3	2	2	2	2	3	3	100	6		3	3	1	3	3	3	1	1	1	3	3	3	1	1	1	2	2	3	4	2	50	22342	13	22342	0.4955	13	64	0	1	0	3	2.564949	1	1
181	1958	2	1	2	2	2	2	2	2	3	100	5		4	2	1	3	3	3	3	1	1	3	3	3	1	2	2	3	3	3	3	4	40	33334	11	33334	0.4934	16	64	0	0	0	2	2.397895	1	1
182	1956	1	1	3	1	2	2	2	1	3	95	5		4	2	2	3	3	3	1	1	3	3	1	3	2	1	1	4	5	4	4	2	70	45442	19	45442	0.0552	19	66	1	1	0	2	2.944439	1	1
183	1964	1	1	3	1	1	1	4	1	3	80	5		2	2	2	3	2	3	3	1	1	2	3	3	2	1	1	3	2	3	2	2	40	32322	15	32322	0.6723	12	58	2	1	1	2	2.70805	0	0
184	1942	1	1	3	1	2	2	2	3	2	100	3		4	2	2	1	1	3	1	2	2	1	1	1	2	1	1	1	1	1	3	1	80	11131	27	11131	0.8479	7	80	0	1	0	2	3.295837	1	1
185	1976	1	1	3	2	1	2	2	1	3	100	3		4	2	3	1	3	1	2	1	2	2	3	3	1	1	1	2	1	1	3	4	40	21134	20	21134	0.6074	11	46	0	1	0	2	2.995732	1	0
186	1975	2	1	2	1	1	2	2	2	3	80	3		4	2	2	4	3	3	3	1	1	3	4	4	1	2	2	2	2	3	4	4	50	22344	9	22344	0.388	15	47	2	0	0	2	2.197225	1	0
187	1968	2	1	3	2	1	2	2	1	3	95	3		4	3	2	2	2	3	2	3	3	2	2	3	3	2	2	1	1	1	1	2	95	11112	23	11112	0.9362	6	54	1	1	0	3	3.135494	1	0
188	1964	1	1	2	1	1	2	2	3	3	80	3		4	2	2	3	3	3	4	2	3	2	3	3	2	1	1	1	1	1	4	1	30	11141	16	11141	0.73	8	58	2	0	0	2	2.772589	1	0
189	1986	2	1	3	1	1	2	2	3	3	80	1		3	2	3	1	1	3	3	3	1	3	0	0	0	2	2	3	3	3	4	3	50	33343	24	33343	0.4342	16	36	2	1	0	2	3.178054	1	0
190	1963	2	1	5	2	1	2	2	1	3	95	1		1	2	2	3	3	3	2	1	1	3	2	3	1	2	2	2	1	2	3	2	55	21232	14	21232	0.6685	10	59	1	1	0	2	2.639057	0	0
191	1984	2	1	2	2	1	2	2	2	3	100	1		2	2	2	3	4	3	2	1	0	3	4	3	1	2	2	1	1	1	3	2	40	11132	10	11132	0.7841	8	38	0	0	0	2	2.302585	0	0
192	1956	2	1	4	2	1	2	2	1	3	95	1		2	2	2	3	2	3	3	3	3	2	1	3	3	2	2	1	1	1	3	1	60	11131	22	11131	0.8479	7	66	1	1	0	2	3.091043	0	1
193	1964	2	1	4	2	1	2	2	1	3	100	1		3	6	2	3	3	4	3	1	3	3	3	3	3	2	2	1	1	1	2	2	60	11122	15	11122	0.8523	7	58	0	1	0	6	2.70805	1	0
194	1958	2	1	4	1	1	2	2	1	3	95	1		2	2	3	2	3	3	3	2	1	1	2	2	3	2	2	1	2	2	3	2	30	12232	21	12232	0.6949	10	64	1	1	0	2	3.044523	0	1
195	1990	2	1	3	1	1	2	2	1	3	80	1		3	6	0	4	4	4	4	1	1	3	3	4	1	2	2	1	1	2	2	2	50	11222	5	11222	0.8059	8	32	2	1	0	6	1.609438	1	0
196	1959	2	1	5	2	1	4	2	1	3	100	1		4	2	2	2	0	3	1	3	3	1	1	1	3	2	2	3	2	2	4	1	25	32241	30	32241	0.5623	12	63	0	1	1	2	3.401197	1	1
197	1976	1	1	2	1	1	2	2	1	3	100	5		3	3	0	3	3	3	4	0	0	3	3	3	0	2	2	3	2	2	3	2	40	32232	6	32232	0.6164	12	46	0	0	0	3	1.791759	1	0
198	1954	1	1	2	1	1	2	2	2	2	80	6		2	3	0	3	3	3	4	0	0	4	4	4	0	1	1	2	2	2	4	5	40	22245	3	22245	0.3328	15	68	2	0	0	3	1.098612	0	1
199	1962	1	1	3	1	1	2	2	1	3	100	4		2	3	0	3	3	3	3	0	0	3	3	4	0	1	1	3	2	3	4	5	50	32345	6	32345	0.3112	17	60	0	1	0	3	1.791759	0	1
200	1959	1	1	2	1	1	2	2	2	3	100	6		3	3	0	3	3	3	3	0	3	3	3	3	0	2	1	2	2	2	4	5	40	22245	10	22245	0.3328	15	63	0	0	0	3	2.302585	1	1
201	1964	1	1	2	1	1	2	2	2	3	100	6		3	3	0	3	3	3	4	4	4	3	3	3	0	2	2	3	3	3	3	3	40	33333	14	33333	0.5521	15	58	0	0	0	3	2.639057	1	0
202	1982	1	1	3	1	1	2	2	2	1	100	6		3	3	0	3	3	3	3	0	3	4	3	3	0	1	1	2	3	3	3	2	40	23332	9	23332	0.6102	13	40	0	1	0	3	2.197225	1	0
203	1949	2	1	2	2	1	2	2	3	3	100	5		4	5	2	2	1	3	1	3	3	1	1	2	3	2	2	3	3	3	4	3	30	33343	28	33343	0.4342	16	73	0	0	0	5	3.332205	1	1
204	1982	2	1	3	1	1	2	2	2	3	80	4		4	5	1	3	1	3	3	1	1	1	3	3	1	2	2	2	2	2	2	3	70	22223	15	22223	0.6451	11	40	2	1	0	5	2.70805	1	0
205	1966	1	1	3	1	1	2	2	2	3	80	4		4	1	2	3	3	3	3	1	1	3	3	3	2	2	1	3	3	3	2	2	70	33322	13	33322	0.6691	13	56	2	1	0	1	2.564949	1	0
206	1957	1	1	2	1	2	2	2	2	1	100	2		4	5	1	3	3	3	3	2	2	3	3	3	1	1	1	4	3	3	3	4	40	43334	13	43334	0.3655	17	65	0	0	0	5	2.564949	1	1
207	1952	1	1	3	1	1	2	2	3	3	95	4		4	5	1	3	3	3	1	1	1	3	1	3	1	1	1	3	3	3	3	2	50	33332	15	33332	0.6009	14	70	1	1	0	5	2.70805	1	1
208	1959	1	1	2	1	1	2	2	3	3	100	2		4	5	2	3	3	3	1	1	1	3	1	3	1	1	1	2	2	3	3	3	50	22333	16	22333	0.5646	13	63	0	0	0	5	2.772589	1	1
209	1967	2	1	3	1	1	2	2	1	3	100	1		2	2	1	3	2	3	2	2	2	2	3	3	3	2	2	2	1	2	2	1	45	21221	18	21221	0.8005	8	55	0	1	0	2	2.890372	0	0
210	1947	2	1	3	1	1	4	2	3	3	100	1		3	2	1	3	3	3	3	1	3	3	3	3	1	2	2	3	1	5	3	3	25	31533	13	31533	0.3579	15	75	0	1	1	2	2.564949	1	1
211	1969	2	1	3	1	1	2	2	2	3	100	1		2	2	1	3	3	2	3	2	1	3	3	3	1	2	2	1	1	2	2	2	40	11222	13	11222	0.8059	8	53	0	1	0	2	2.564949	0	0
212	1983	2	1	3	2	1	2	2	2	3	80	1		4	3	1	4	3	3	3	1	1	3	3	3	1	2	2	1	1	1	4	2	40	11142	10	11142	0.6662	9	39	2	1	0	3	2.302585	1	0
213	1969	2	1	3	1	1	2	2	2	3	80	1		2	2	1	3	3	3	3	1	1	3	3	3	1	2	2	2	1	2	3	2	35	21232	11	21232	0.6685	10	53	2	1	0	2	2.397895	0	0
214	1965	2	1	3	1	1	2	2	3	3	100	1		2	2	1	3	3	3	2	1	1	3	2	3	1	2	2	2	2	2	2	2	30	22222	13	22222	0.6939	10	57	0	1	0	2	2.564949	0	0
215	1974	2	1	2	1	2	2	2	2	3	100	1		3	2	1	3	3	3	3	1	1	3	3	3	1	2	2	1	1	2	2	2	35	11222	11	11222	0.8059	8	48	0	0	0	2	2.397895	1	0
216	1974	2	1	5	1	2	2	2	1	3	100	1		4	2	2	3	3	3	2	2	3	3	3	2	3	2	2	1	1	1	2	2	50	11122	19	11122	0.8523	7	48	0	1	0	2	2.944439	1	0
217	1977	2	1	3	1	1	2	2	2	3	100	1		3	2	2	3	3	2	3	2	2	3	3	3	2	2	2	1	1	1	1	1	50	11111	16	11111	1	5	45	0	1	0	2	2.772589	1	0
218	1966	2	1	2	1	1	2	2	2	3	80	1		2	2	1	2	3	3	3	0	1	3	3	3	1	2	2	1	1	1	1	2	50	11112	11	11112	0.9362	6	56	2	0	0	2	2.397895	0	0
219	1970	2	1	2	1	2	2	2	2	3	80	1		3	2	1	2	3	3	3	1	1	3	3	3	1	2	2	2	1	1	3	1	40	21131	12	21131	0.7787	8	52	2	0	0	2	2.484907	1	0
220	1980	2	1	3	2	2	4	2	2	1	100	1		2	2	2	3	3	3	4	1	1	4	4	4	1	2	2	1	1	1	1	1	60	11111	8	11111	1	5	42	0	1	1	2	2.079442	0	0
221	1962	1	1	3	1	1	2	2	1	3	80	3		4	2	3	3	0	0	0	3	3	0	1	1	3	1	1	1	1	1	1	1	85	11111	35	11111	1	5	60	2	1	0	2	3.555348	1	1
222	1962	1	1	3	1	1	2	2	2	3	80	3		2	2	1	3	3	3	3	1	1	3	3	3	1	2	2	1	1	1	1	1	50	11111	11	11111	1	5	60	2	1	0	2	2.397895	0	1
223	1975	2	1	4	1	1	2	2	1	3	100	3		3	2	1	3	3	3	3	1	2	3	3	3	2	2	2	2	3	3	2	2	35	23322	13	23322	0.6784	12	47	0	1	0	2	2.564949	1	0
224	1947	1	1	3	2	1	2	2	1	3	95	5		3	2	2	3	1	1	1	2	2	1	2	2	3	1	1	1	1	1	2	2	60	11122	26	11122	0.8523	7	75	1	1	0	2	3.258096	1	1
225	1954	1	1	3	1	1	2	2	2	3	80	6		3	3	1	2	3	2	1	1	1	3	3	3	1	2	1	3	4	4	3	3	30	34433	15	34433	0.3363	17	68	2	1	0	3	2.70805	1	1
226	1956	1	1	2	1	1	2	2	2	3	80	6		4	3	1	4	3	2	3	1	1	3	3	3	1	1	1	2	3	2	1	3	50	23213	11	23213	0.7258	11	66	2	0	0	3	2.397895	1	1
227	1960	1	1	3	1	1	2	2	1	3	100	3		4	2	1	3	3	4	4	1	1	4	3	3	1	1	1	1	1	1	3	3	70	11133	8	11133	0.7353	9	62	0	1	0	2	2.079442	1	1
228	1958	1	1	3	2	1	2	2	2	3	100	3		4	5	3	2	2	2	1	3	3	1	1	2	3	2	1	1	1	1	2	1	70	11121	29	11121	0.9161	6	64	0	1	0	5	3.367296	1	1
229	1955	1	1	2	1	1	2	2	2	3	80	5		2	2	1	3	3	3	3	1	1	3	3	3	1	1	1	1	1	1	1	2	70	11112	11	11112	0.9362	6	67	2	0	0	2	2.397895	0	1
230	1953	2	1	2	2	1	2	2	3	3	100	4		2	2	1	2	1	3	1	3	2	1	1	1	2	2	2	1	2	2	2	1	70	12221	26	12221	0.8269	8	69	0	0	0	2	3.258096	0	1
231	1981	1	1	2	2	1	2	2	2	2	100	6		3	2	1	3	3	3	3	1	2	3	3	3	2	1	1	2	2	3	4	4	50	22344	13	22344	0.388	15	41	0	0	0	2	2.564949	1	0
232	1969	1	1	3	1	2	2	2	2	3	100	5		2	2	1	3	3	3	3	1	1	3	3	3	1	1	1	3	2	2	1	3	60	32213	11	32213	0.7197	11	53	0	1	0	2	2.397895	0	0
233	1960	1	1	2	1	1	2	2	3	3	80	6		4	5	1	3	3	3	1	1	1	3	1	3	1	1	1	4	4	4	4	2	30	44442	15	44442	0.1393	18	62	2	0	0	5	2.70805	1	1
234	1961	2	1	2	1	2	2	2	2	3	80	1		2	3	2	3	3	3	3	1	1	3	3	3	1	2	2	1	1	1	1	2	70	11112	12	11112	0.9362	6	61	2	0	0	3	2.484907	0	1
235	1983	2	1	3	2	1	3	2	1	3	100	1		2	3	2	3	4	4	4	0	4	4	4	4	0	2	1	1	1	1	1	2	80	11112	7	11112	0.9362	6	39	0	1	1	3	1.94591	0	0
236	1975	2	1	2	1	1	2	2	2	3	100	1		2	3	2	3	4	4	4	0	2	4	4	4	1	2	2	1	1	1	1	3	70	11113	6	11113	0.8874	7	47	0	0	0	3	1.791759	0	0
237	1980	2	1	3	1	1	2	2	2	3	100	1		2	3	1	3	4	4	4	0	0	4	4	4	0	2	1	1	1	2	1	1	80	11211	2	11211	0.9536	6	42	0	1	0	3	0.6931472	0	0
238	1973	2	1	2	2	1	2	2	2	2	100	1		2	3	1	3	4	4	4	0	1	4	4	4	0	2	1	1	1	1	1	3	80	11113	3	11113	0.8874	7	49	0	0	0	3	1.098612	0	0
239	1968	1	1	3	1	2	2	2	2	3	100	6		3	1	2	3	3	3	3	1	1	3	3	3	1	1	1	1	1	1	2	2	60	11122	12	11122	0.8523	7	54	0	1	0	1	2.484907	1	0
240	1975	1	1	3	1	1	2	2	2	3	80	6		2	2	2	3	3	3	3	2	2	3	3	3	2	1	1	1	1	1	1	2	80	11112	15	11112	0.9362	6	47	2	1	0	2	2.70805	0	0
241	1973	2	1	2	1	1	2	2	2	3	100	1		2	3	2	3	4	4	4	1	1	3	3	3	1	2	1	1	1	1	1	1	70	11111	9	11111	1	5	49	0	0	0	3	2.197225	0	0
242	1978	2	1	2	1	1	2	2	2	3	80	1		3	3	2	3	3	3	3	1	2	3	3	3	1	2	2	1	1	1	1	1	70	11111	13	11111	1	5	44	2	0	0	3	2.564949	1	0
243	1963	1	1	3	1	1	2	2	2	3	80	6		3	3	2	3	3	3	3	1	3	3	3	3	1	1	1	2	2	2	2	3	50	22223	14	22223	0.6451	11	59	2	1	0	3	2.639057	1	0
244	1965	2	1	2	1	2	2	2	2	3	80	4		3	1	2	3	4	4	4	0	1	4	4	4	1	2	2	1	1	1	1	2	60	11112	5	11112	0.9362	6	57	2	0	0	1	1.609438	1	0
245	1956	2	1	2	2	2	2	2	2	3	100	1		3	3	2	3	3	3	3	2	2	3	3	3	2	2	1	2	1	1	1	2	40	21112	15	21112	0.867	7	66	0	0	0	3	2.70805	1	1
246	1952	1	1	3	2	1	2	2	2	3	80	6		3	3	2	3	4	4	4	0	1	4	4	4	0	1	1	2	2	2	2	2	60	22222	4	22222	0.6939	10	70	2	1	0	3	1.386294	1	1
247	1961	2	1	3	1	1	2	2	2	3	100	1		3	3	1	3	3	3	3	0	1	3	3	3	1	2	2	1	1	1	2	1	70	11121	10	11121	0.9161	6	61	0	1	0	3	2.302585	1	1
248	1959	2	1	3	1	2	2	2	2	3	100	1		3	3	2	3	4	4	4	1	2	4	4	4	1	2	2	1	1	1	2	2	80	11122	7	11122	0.8523	7	63	0	1	0	3	1.94591	1	1
249	1990	2	1	3	1	1	2	2	2	3	100	1		3	3	2	3	4	4	4	1	1	4	4	4	1	2	2	1	1	1	1	2	98	11112	6	11112	0.9362	6	32	0	1	0	3	1.791759	1	0
250	1965	1	1	2	1	2	2	2	2	3	80	5		2	3	2	3	4	4	4	1	2	4	4	4	2	2	1	1	1	1	2	2	40	11122	8	11122	0.8523	7	57	2	0	0	3	2.079442	0	0
251	1968	1	1	5	2	1	2	2	1	3	100	6		3	3	2	3	3	3	3	2	3	3	3	3	2	1	1	1	1	1	1	2	65	11112	16	11112	0.9362	6	54	0	1	0	3	2.772589	1	0
252	1966	1	1	3	2	1	2	2	2	2	95	3		3	2	1	2	3	3	3	2	2	2	2	2	3	1	2	3	2	2	3	2	50	32232	19	32232	0.6164	12	56	1	1	0	2	2.944439	1	0
253	1960	2	1	3	1	1	2	2	2	3	80	3		4	2	0	3	4	3	4	1	1	3	3	3	2	2	2	3	1	1	2	2	50	31122	9	31122	0.7738	9	62	2	1	0	2	2.197225	1	1
254	1964	1	1	3	1	1	2	2	2	3	100	3		4	2	2	2	2	2	1	2	2	2	2	2	3	1	2	5	4	4	4	3	40	54443	24	54443	-0.0792	20	58	0	1	0	2	3.178054	1	0
255	1957	1	1	3	2	1	2	2	2	3	100	3		3	2	2	2	2	2	1	2	2	2	2	3	2	1	1	1	1	1	12	2	60	11112	22	11112	0.9362	17	65	0	1	0	2	3.091043	1	1
256	1957	1	1	1	2	1	2	2	2	2	95	3		4	2	1	3	3	3	2	1	1	3	3	3	1	1	2	2	2	2	2	1	65	22221	12	22221	0.7577	9	65	1	0	0	2	2.484907	1	1
257	1964	2	1	3	1	1	2	2	2	3	80	1		2	2	1	2	3	3	3	1	2	3	3	3	1	2	2	1	1	1	3	1	50	11131	13	11131	0.8479	7	58	2	1	0	2	2.564949	0	0
258	1967	2	1	1	1	1	1	1	3	1	100	1		4	6	1	3	3	3	4	0	1	3	3	3	0	2	2	1	1	1	2	4	30	11124	8	11124	0.7448	9	55	0	0	1	6	2.079442	1	0
259	1954	2	1	2	2	1	2	2	3	3	80	1		2	2	3	3	3	2	3	3	2	3	3	3	3	2	2	2	2	2	2	2	50	22222	19	22222	0.6939	10	68	2	0	0	2	2.944439	0	1
260	1955	2	1	1	1	1	2	2	3	3	80	1		2	2	1	3	3	3	3	1	1	3	3	3	1	2	2	3	1	2	3	3	60	31233	11	31233	0.6104	12	67	2	0	0	2	2.397895	0	1
261	1964	2	1	3	2	1	4	2	3	3	100	1		3	2	1	2	2	2	2	1	0	0	2	3	1	2	2	1	1	2	3	2	50	11232	18	11232	0.7377	9	58	0	1	1	2	2.890372	1	0
262	1955	2	1	1	2	1	2	2	2	3	100	1		3	6	1	3	3	3	3	0	0	3	3	4	1	2	2	1	1	1	2	1	70	11121	8	11121	0.9161	6	67	0	0	0	6	2.079442	1	1
263	1966	2	1	2	1	1	3	2	2	3	80	1		2	2	0	4	4	4	4	1	0	3	4	4	1	2	2	1	1	1	3	4	70	11134	3	11134	0.6766	10	56	2	0	1	2	1.098612	0	0
264	1950	1	1	2	1	1	2	2	3	3	100	3		4	2	1	3	3	3	3	1	3	3	3	4	2	2	2	2	1	1	2	2	55	21122	13	21122	0.7831	8	72	0	0	0	2	2.564949	1	1
265	1959	1	1	3	1	1	2	2	2	3	100	3		3	2	1	3	3	3	2	1	2	2	2	3	3	1	1	2	1	1	2	2	50	21122	17	21122	0.7831	8	63	0	1	0	2	2.833213	1	1
266	1943	2	1	1	2	1	2	2	3	3	100	3		4	2	1	3	3	3	2	1	1	3	2	3	1	1	1	3	4	3	3	4	40	34334	13	34334	0.3924	17	79	0	0	0	2	2.564949	1	1
267	1979	2	1	3	1	2	3	2	2	3	80	5		4	2	1	3	4	3	4	1	1	4	4	1	1	2	2	2	2	2	3	3	30	22233	9	22233	0.5769	12	43	2	1	1	2	2.197225	1	0
268	1959	1	1	5	1	1	2	2	1	3	95	6		4	2	1	3	4	3	3	0	1	4	4	3	1	2	1	3	3	3	3	3	30	33333	7	33333	0.5521	15	63	1	1	0	2	1.94591	1	1
269	1970	2	1	2	1	2	2	2	2	3	80	5		2	2	1	3	3	3	3	1	3	3	3	3	1	2	2	2	2	2	2	2	50	22222	13	22222	0.6939	10	52	2	0	0	2	2.564949	0	0
270	1961	1	1	3	1	1	2	2	3	2	80	4		4	2	1	2	3	3	3	1	3	3	3	3	2	1	1	1	2	2	2	2	50	12222	15	12222	0.7631	9	61	2	1	0	2	2.70805	1	1
271	1982	1	1	3	2	1	2	2	2	3	80	5		4	2	2	3	3	3	3	1	3	3	3	3	2	2	1	2	2	2	2	2	50	22222	15	22222	0.6939	10	40	2	1	0	2	2.70805	1	0
272	1950	1	1	3	1	1	2	2	1	3	95	6		3	2	1	3	3	3	3	1	1	3	3	3	1	1	1	1	1	1	1	2	90	11112	11	11112	0.9362	6	72	1	1	0	2	2.397895	1	1
273	1987	1	1	2	1	1	2	2	2	3	80	5		4	2	2	3	3	3	3	1	1	3	3	3	1	1	1	2	1	1	2	1	80	21121	12	21121	0.8469	7	35	2	0	0	2	2.484907	1	0
274	1988	1	1	3	1	1	2	2	1	1	100	3		3	3	2	3	3	3	3	2	2	3	3	3	2	1	1	1	1	1	2	1	80	11121	15	11121	0.9161	6	34	0	1	0	3	2.70805	1	0
275	1956	2	1	3	1	2	2	2	2	1	100	3		3	3	2	3	4	4	4	0	0	4	4	4	0	2	2	1	1	1	2	1	40	11121	3	11121	0.9161	6	66	0	1	0	3	1.098612	1	1
276	1955	1	1	2	1	1	2	2	2	3	100	3		3	3	2	3	3	3	3	0	1	3	3	3	0	1	2	1	1	1	2	1	70	11121	10	11121	0.9161	6	67	0	0	0	3	2.302585	1	1
277	1947	1	1	3	1	1	2	2	2	2	95	3		3	3	1	3	3	3	3	1	2	3	3	3	1	1	2	1	1	1	1	1	70	11111	12	11111	1	5	75	1	1	0	3	2.484907	1	1
278	1951	2	1	2	1	1	2	2	2	3	80	3		1	3	2	3	3	3	3	1	1	3	3	3	1	2	2	2	2	2	2	3	50	22223	12	22223	0.6451	11	71	2	0	0	3	2.484907	0	1
279	1967	1	1	3	2	1	2	2	2	3	80	3		4	5	1	3	2	3	3	1	2	3	3	3	1	1	1	1	1	1	2	2	80	11122	13	11122	0.8523	7	55	2	1	0	5	2.564949	1	0
280	1952	1	1	3	1	1	2	2	2	3	100	3		4	5	1	3	3	3	3	1	1	3	3	3	1	1	1	2	3	3	1	1	80	23311	11	23311	0.8261	10	70	0	1	0	5	2.397895	1	1
281	1972	1	1	3	1	1	2	1	2	2	95	6		4	5	0	4	4	3	4	0	1	4	4	4	0	2	2	2	3	5	4	4	40	23544	2	23544	0.1446	18	50	1	1	0	5	0.6931472	1	0
282	1970	1	1	5	2	1	2	2	1	3	100	6		4	5	4	0	1	1	3	3	3	1	3	2	3	2	2	2	3	3	3	3	50	23333	30	23333	0.5614	14	52	0	1	0	5	3.401197	1	0
283	1957	2	1	3	1	1	1	2	2	3	80	4		4	5	2	2	2	3	3	1	2	2	3	3	2	2	2	1	2	2	2	2	70	12222	17	12222	0.7631	9	65	2	1	1	5	2.833213	1	1
284	1970	1	1	2	1	1	2	2	3	1	100	6		3	5	1	3	3	3	3	1	1	3	3	3	1	1	1	3	2	2	3	2	20	32232	11	32232	0.6164	12	52	0	0	0	5	2.397895	1	0
285	1972	1	1	3	1	1	2	2	1	3	100	3		4	5	1	3	3	3	3	1	1	3	3	3	1	1	1	4	1	3	4	2	25	41342	11	41342	0.4011	14	50	0	1	0	5	2.397895	1	0
286	1949	1	1	2	1	1	2	2	3	3	80	6		4	5	1	2	3	3	2	1	2	3	3	3	1	1	1	3	3	3	4	2	25	33342	14	33342	0.483	15	73	2	0	0	5	2.639057	1	1
287	1957	1	1	1	2	1	2	2	3	2	80	3		4	5	1	3	3	3	3	1	2	3	3	3	1	2	2	1	1	1	1	2	35	11112	12	11112	0.9362	6	65	2	0	0	5	2.484907	1	1
288	1980	1	1	3	1	1	2	2	1	2	95	2		3	5	1	3	2	3	2	1	1	2	3	3	1	1	1	3	1	2	2	1	30	31221	14	31221	0.7912	9	42	1	1	0	5	2.639057	1	0
289	1959	1	1	3	1	1	2	2	3	3	100	2		4	5	1	2	2	3	2	1	2	3	2	3	1	1	1	1	1	3	3	1	35	11331	16	11331	0.7892	9	63	0	1	0	5	2.772589	1	1
290	1960	1	1	3	1	1	2	2	2	3	100	3		4	5	1	3	3	3	3	1	2	3	3	3	1	1	1	2	2	2	3	2	20	22232	12	22232	0.6257	11	62	0	1	0	5	2.484907	1	1
291	1953	2	1	2	1	1	4	1	2	3	80	2		4	5	2	4	4	4	4	1	1	4	4	4	1	2	2	2	1	1	2	2	50	21122	5	21122	0.7831	8	69	2	0	1	5	1.609438	1	1
292	1939	1	1	2	1	1	2	2	3	3	100	2		4	5	1	3	3	3	3	1	2	3	3	3	2	1	1	2	3	3	2	3	50	23323	13	23323	0.6296	13	83	0	0	0	5	2.564949	1	1
293	1960	1	1	3	1	1	2	2	2	3	95	2		4	5	1	3	3	3	3	2	2	3	3	3	2	1	1	2	2	2	3	2	60	22232	14	22232	0.6257	11	62	1	1	0	5	2.639057	1	1
294	1958	1	1	3	1	1	2	2	3	3	80	3		4	5	2	1	1	3	2	2	3	1	3	3	3	2	2	3	3	3	4	1	50	33341	24	33341	0.5468	14	64	2	1	0	5	3.178054	1	1
295	1957	2	1	3	1	1	2	2	2	3	80	5		4	5	2	2	3	3	3	1	3	3	3	3	3	2	2	3	2	2	5	3	30	32253	17	32253	0.3531	15	65	2	1	0	5	2.833213	1	1
296	1977	2	1	3	1	1	2	2	3	3	100	1		4	5	2	4	3	3	3	2	2	3	3	3	1	2	2	4	4	4	4	3	30	44443	13	44443	0.0905	19	45	0	1	0	5	2.564949	1	0
297	1958	1	1	3	1	1	2	2	2	3	80	3		4	5	4	4	3	3	0	1	3	3	3	1	3	1	1	5	5	5	4	3	20	55543	22	55543	-0.2887	22	64	2	1	0	5	3.091043	1	1
298	1967	1	1	3	1	1	2	2	2	3	100	6		4	5	3	1	2	3	3	1	3	2	2	2	3	2	2	2	3	3	4	1	50	23341	23	23341	0.5561	13	55	0	1	0	5	3.135494	1	0
299	1966	1	1	3	1	1	2	2	3	3	80	6		4	5	1	2	3	3	3	1	2	3	3	3	1	1	1	2	3	2	3	2	60	23232	13	23232	0.6225	12	56	2	1	0	5	2.564949	1	0
300	1955	1	1	2	1	1	2	2	2	3	80	2		4	5	1	3	3	3	3	1	3	3	3	3	1	1	1	2	3	3	2	2	50	23322	13	23322	0.6784	12	67	2	0	0	5	2.564949	1	1
